# Supplementary material for: Percutaneous Retrograde Trans-Gluteal Embolization of Type 2 Endoleak Causing Iliac Aneurysm Enlargement after Endovascular Repair: Case Report and Literature Review
Source: J Clin Med. 2024 May 15;13(10):2909. doi: 10.3390/jcm13102909 (PMC11122112; doi:10.3390/jcm13102909)
Supplement: Supplementary file 1 [file jcm-13-02909-s001.zip]

Archive with 4 entries (4 files):
- Angiography.mp4
- __MACOSX/._Angiography.mp4
- SGA access.mp4
- __MACOSX/._SGA access.mp4
